# Supplementary material for: Analysis of Radiation Toxicity in Mammalian Cells Stably Transduced with Mitochondrial Stat3
Source: Int J Mol Sci. 2023 May 4;24(9):8232. doi: 10.3390/ijms24098232 (PMC10179518; doi:10.3390/ijms24098232)
Supplement: Supplementary file 1 [file ijms-24-08232-s001.zip]

Archive with 5 entries (5 files):
- Figure S1.pdf
- Figure S2.pdf
- Figure S3.pdf
- Figure S4.pdf
- Supplementary Table S1.pdf
